# Supplementary material for: Fluorescence Microscopy Study of the Intracellular Sulfur Globule Protein SgpD in the Purple Sulfur Bacterium Allochromatium vinosum
Source: Microorganisms. 2023 Jul 12;11(7):1792. doi: 10.3390/microorganisms11071792 (PMC10386293; doi:10.3390/microorganisms11071792)
Supplement: Supplementary file 1 [file microorganisms-11-01792-s001.zip]

Archive with 1 entries (1 files):
- microorganisms-2486655-supplementary.pdf
